# Supplementary material for: A framework for evaluating less-than-lifetime exposures: advancing toxicological risk assessment for drinking water quality
Source: Arch Toxicol. 2025 May 25;99(8):3147–68. doi: 10.1007/s00204-025-04061-9 (PMC12367986; doi:10.1007/s00204-025-04061-9)
Supplement: Supplementary file 1 — Supplementary file1 (XLSX 309 KB) [file 204_2025_4061_MOESM1_ESM.xlsx]

## Sheet: Dimensions
Information about the length and diameter of plumbing system used in the case study
[PIPES]
ID	Node1	Node2	Length	Diameter	Roughness	MinorLoss	Status
1	1	2	1	25.6	0.05	0	Open	;
2	3	2	1.65	25.6	0.05	0	Open	;
3	4	3	0.2	19.8	0.05	0	Open	;
4	2	6	0.235	10	0.05	0	Open	;
5	6	5	1.079	10	0.05	0	Open	;
6	6	7	0.264	10	0.05	0	Open	;
7	7	WC_1	0.25	10	0.05	0	Open	;
8	5	8	0.262	10	0.05	0	Open	;
9	8	Brtap_1	0.2	10	0.05	0	Open	;
10	3	10	2.337	13	0.05	0	Open	;
11	10	11	1.332	13	0.05	0	Open	;
12	11	12	1.575	13	0.05	0	Open	;
13	12	13	0.725	13	0.05	0	Open	;
14	13	15	0.31	10	0.05	0	Open	;
15	13	Ktap	0.2	10	0.05	0	Open	;
16	15	DW	0.5	10	0.05	0	Open	;
17	Ktap_H	18	0.35	13	0.05	0	Open	;
18	18	19	0.413	13	0.05	0	Open	;
19	19	20	1.44	13	0.05	0	Open	;
20	20	21	1.447	13	0.05	0	Open	;
21	21	22	2.49	13	0.05	0	Open	;
22	22	23	0.2	13	0.05	0	Open	;
23	4	24	0.75	19.8	0.05	0	Open	;
24	24	25	0.35	19.8	0.05	0	Open	;
26	WC_2	24	0.747	10	0.05	0	Open	;
27	25	28	1.358	13	0.05	0	Open	;
28	28	31	0.64	13	0.05	0	Open	;
29	31	29	0.76	10	0.05	0	Open	;
30	31	Shower	0.1	10	0.05	0	Open	;
31	29	Brtap_2	0.3	10	0.05	0	Open	;
32	33	23	1.25	13	0.05	0	Open	;
34	33	34	1.465	13	0.05	0	Open	;
35	34	35	0.479	13	0.05	0	Open	;
36	35	Shower_H	0.25	10	0.05	0	Open	;
37	35	36	0.761	10	0.05	0	Open	;
38	36	Brtap_2_H	0.45	10	0.05	0	Open	;
41	43	45	1	19.8	0.05	0	CV	;
42	45	46	0.1	19.8	0.05	0	Open	;
48	41	33	1.43	19.8	0.05	0	Open	;
49	40	25	1.58	19.8	0.05	0	Open	;
50	WM	43	0.479	13	0.05	0	Open	;
51	16	41	0.2	19.8	0.05	0	Open	;
52	16	46	1.5	19.8	0.05	0	Open	;
53	43	14	0.5	19.8	0.05	0	Open	;
54	14	40	0.2	19.8	0.05	0	Open	;
33	17	9	1	32	0.05	0	Open	;
25	17	1	2	25	0.05	0	Open	;

## Sheet: Leaching
Information about the lead leaching characteristics attributed to pipe
	Part Diameter (D) and Volume	Maximum dissolved lead concentration ( E )	Speed of lead release (M)	Time scale for solution
				(T = DE/(4M))
Modelling assumptions	32 mm en 804 ml	110 µg/L	0,115 µg/(m2·s)	2,13 hr
M = Lead dissolution rate
T= Timescale that represents how quickly the maximum lead concentration is achieved

## Sheet: Consumption
Information about water consumption
Total water consumption in litres at each tap in 20 separate weeks of SIMDEUM patterns for a typical Dutch household with two adults. The tick marks at the rows indicate the locations where proportional sampling taps were fitted and the tick marks under the columns indicate the weeks chosen for the one-week experiments.
