# Supplementary material for: A framework for evaluating less-than-lifetime exposures: advancing toxicological risk assessment for drinking water quality
Source: Arch Toxicol. 2025 May 25;99(8):3147–68. doi: 10.1007/s00204-025-04061-9 (PMC12367986; doi:10.1007/s00204-025-04061-9)
Supplement: Supplementary file 2 — Supplementary file2 (XLSX 21 KB) [file 204_2025_4061_MOESM2_ESM.xlsx]

## Sheet: Concentrations (ug per L)
Variation	Scenario ↓ / Time →	Week 1	Week 2	Week 3	Week 4	Week 5	Week 6	Week 7	Week 8	Week 9	Week 10	Week 11	Week 12	Week 13	Week 14	Week 15	Week 16	Week 17	Week 18	Week 19	Week 20	Mean	Minimum	Maximum
	Benchmark	5.8303	8.76738	5.07775	4.55269	8.70306	6.82918	5.37437	4.87346	4.08344	5.3074	5.18573	6.60587	5.93048	6.88572	6.59173	7.82823	4.043	6.21143	6.1037	5.61823	5.84102	4.043	8.76738
Geometry	Longer pipes	5.99497	8.4022	5.17287	5.71074	10.346	6.65634	5.88124	4.33906	4.19286	4.19865	6.28346	5.0009	6.0139	6.45103	8.22102	9.55533	4.36436	5.94086	4.98532	7.54953	5.9975	4.19286	10.346
Geometry	Shorter pipes	5.99677	8.34737	6.44437	5.19976	10.2952	6.62867	6.25461	4.98443	4.43635	5.01276	5.91779	6.46931	4.99019	6.74018	6.39734	9.7469	3.13944	4.32272	4.52594	6.15395	5.86091	3.13944	10.2952
Geometry	Larger pipes	4.35539	6.4747	4.74159	5.42197	8.65149	6.99492	5.81548	4.28241	5.67775	4.2353	5.53958	7.6447	3.00196	6.11205	8.06602	7.21681	3.7876	4.9987	5.9941	6.03859	5.54464	3.00196	8.65149
Geometry	Smaller pipes	3.88641	6.91756	4.0396	4.45356	7.4546	3.8368	6.32637	3.34864	4.15306	4.82015	6.54205	4.06879	3.39452	7.77396	4.58962	4.71845	4.3216	4.68723	5.27613	5.82499	4.87336	3.34864	7.77396
Household characteristics	One person	3.06065	5.34432	3.56691	2.86881	9.45533	3.59877	6.43288	4.31157	4.75952	6.27626	7.63324	4.95819	7.28714	5.42521	3.41867	6.04968	5.12903	2.81187	6.24783	4.61319	5.14512	2.81187	9.45533
Household characteristics	Family with children	2.4487	4.78201	3.37984	3.77139	2.4277	2.5126	3.60848	3.35844	4.82938	3.26955	5.41273	4.49064	3.62626	3.63795	5.30804	3.68964	3.50001	4.18075	4.76582	3.83903	3.75659	2.4277	5.41273
Household characteristics	Frugal usage	1.50312	3.29274	3.49884	3.41173	5.16082	2.34126	2.32392	3.98477	1.9776	6.38365	4.02031	3.4618	2.22078	3.42146	4.55266	5.43844	1.86247	3.11875	1.9941	2.14197	3.07394	1.50312	6.38365
Household characteristics	High usage	7.67882	1.58302	4.51406	3.72012	6.15784	2.70753	1.70637	3.15418	3.5414	4.6524	1.89306	3.30158	2.47129	5.19228	4.00959	3.1388	2.25876	2.36775	2.02894	3.42156	3.31342	1.58302	7.67882
Location of lead releasing part(s)	Shutoff valve to kitchen	25.0554	43.0806	27.4935	32.3593	36.6376	29.3376	27.915	23.0634	25.2433	24.936	35.5839	38.7417	25.5782	39.5662	29.6493	32.0729	24.7422	25.2791	24.4352	31.845	29.099	23.0634	43.0806
Location of lead releasing part(s)	Shutoff valve to kitchen tap	41.2289	59.9959	45.2523	50.852	59.3228	46.3937	43.2009	37.4091	41.0502	36.3263	50.438	56.3677	46.6128	59.6802	46.47	55.5657	39.9686	35.8135	39.4234	48.3562	45.4769	35.8135	59.9959
Location of lead releasing part(s)	Kitchen tap only	10.4118	16.3652	10.3142	14.0862	15.55	13.4371	10.0086	11.184	10.6463	9.76618	14.5983	15.5592	11.9377	20.9756	14.7712	17.7991	11.2811	10.0968	13.7796	12.1487	12.5896	9.76618	20.9756
Location of lead releasing part(s)	Piece at water meter	1.65996	1.44811	0.952728	0.816442	2.07626	2.43247	1.03533	1.11264	0.714834	1.91618	0.599891	0.932528	1.11514	1.73477	1.7186	2.03244	0.537047	0.660517	1.43803	1.8035	1.30564	0.537047	2.43247
Location of lead releasing part(s)	Piece at shutoff valve	0.579744	1.49116	0.739883	2.36713	3.13444	1.67399	1.32097	0.408891	0.80948	0.597048	1.19081	0.484204	2.09827	2.10068	1.25116	0.97169	1.38387	1.23144	1.34456	1.11725	1.24645	0.408891	3.13444
Location of lead releasing part(s)	Lead solder	2.43862	3.42661	2.27189	2.1127	5.25214	4.48613	2.59843	1.72719	2.5524	1.71941	4.25767	1.99618	2.42141	2.91081	2.61637	2.01407	1.68528	2.11722	3.28998	2.79823	2.66704	1.68528	5.25214
Notes:
This data is for lead encountered at the kitchen tap for cold water
Next sheets provides corresponding weight of lead and volumes of water consumed
Weeks are independent of one another and their order is arbitrary
Concentrations in microgram per liter
Concentrations are for dissolved lead as our model does not include particulate lead
Another key assumption is the extent to which lead can dissolve in the water (plumbosolvency).
Plumbosolvency is a function of the lead releasing component as well as the water composition.
We have assumed a value of 110 micrograms per liter as plumbosolvency.
If the plumbosolvency were to be 330 micrograms per liter, all concentrations in the table above can be multiplied with three.
Mean in column W is not the mean of 20 weeks since weekly water consumption volumes vary

## Sheet: Masses (micrograms)
Variation	Scenario ↓ / Time →	Week 1	Week 2	Week 3	Week 4	Week 5	Week 6	Week 7	Week 8	Week 9	Week 10	Week 11	Week 12	Week 13	Week 14	Week 15	Week 16	Week 17	Week 18	Week 19	Week 20
	Benchmark	10783.5	9157.44	7046.19	5113.94	8614.38	10072.6	8933.92	7467.42	6241.87	7604.12	4383.92	6870.37	6514.21	5077.87	4521.33	5875.71	6398.17	9358.14	8086.98	7281
Geometry	Longer pipes	11088.1	8776.01	7178.18	6414.76	10240.6	9817.63	9776.5	6648.57	6409.13	6015.57	5311.92	5201.14	6605.85	4757.31	5638.88	7172.04	6906.74	8950.5	6605.19	9783.89
Geometry	Shorter pipes	11091.4	8718.75	8942.59	5840.79	10190.3	9776.82	10397.2	7637.45	6781.32	7181.98	5002.78	6728.34	5481.38	4970.55	4388	7315.83	4968.26	6512.61	5996.55	7975.28
Geometry	Larger pipes	8055.6	6762.76	6579.71	6090.4	8563.34	10317	9667.19	6561.76	8678.9	6068.09	4683.05	7950.79	3297.44	4507.33	5532.56	5416.8	5993.99	7531.05	7941.76	7825.77
Geometry	Smaller pipes	7188.18	7225.33	5605.59	5002.6	7378.64	5659.01	10516.5	5130.99	6348.29	6906.02	5530.52	4231.71	3728.65	5732.91	3148.06	3541.58	6839.05	7061.78	6990.5	7548.96
Household characteristics	One person	3015.35	7249.41	4604.13	4237.29	10217.1	3785.98	5107.84	3553.77	4608.88	6286.81	8846.47	3975.38	6023.92	1489.33	2786.97	7715.88	4964.08	1810.14	5525.96	6316.06
Household characteristics	Family with children	3339.52	4801.86	2887.84	5461.08	3888.85	3701.44	6255.48	5925.73	6765.67	3641.43	6685.1	6292.56	3786.98	5902.47	4017.86	3587.73	5886.9	5771.32	4488.4	2582.71
Household characteristics	Frugal usage	2270.9	7195.88	2587.88	3455.84	5299.02	4209.56	3498.37	4879.99	3481.04	6209.89	3592.75	1982.95	3312.34	3730.86	4240.48	5898.05	3309.74	4002.19	2782.66	3164.25
Household characteristics	High usage	9366.17	2210.7	4993	3111.88	5433.49	4918.77	3260.15	3754.83	7373.86	5263.35	2275.65	2839.82	3309.78	2576.67	6201.56	4016.12	1878.7	2551.82	2939.39	3229.33
Location of lead releasing part(s)	Shutoff valve to kitchen	46341.8	44997.3	38151.7	36348.5	36264.2	43271	46403.6	35339.2	38586.4	35726.7	30081.9	40292.9	28095.9	29178.1	20336.7	24073.3	39155.3	38085.5	32374.9	41269.9
Location of lead releasing part(s)	Shutoff valve to kitchen tap	76255.8	62665.2	62794.9	57121	58718.3	68427.4	71813.7	57320.4	62748.5	52046.2	42639.3	58624.7	51200.9	44011.2	31874.2	41706.5	63251.5	53956.6	52233.3	62667.7
Location of lead releasing part(s)	Kitchen tap only	19257.3	17093.3	14312.5	15822.7	15391.6	19818.7	16637.6	17136.8	16273.7	13992.4	12341.1	16182.2	13112.7	15468.5	10131.7	13359.7	17852.6	15211.8	18257	15744.2
Location of lead releasing part(s)	Piece at water meter	3070.22	1512.53	1322.06	917.093	2055.1	3587.72	1721.04	1704.85	1092.68	2745.39	507.136	969.867	1224.91	1279.31	1178.81	1525.51	849.894	995.135	1905.29	2337.27
Location of lead releasing part(s)	Piece at shutoff valve	1072.28	1557.5	1026.71	2658.95	3102.5	2469.02	2195.87	626.527	1237.35	855.414	1006.68	503.591	2304.8	1549.14	858.182	729.331	2190.01	1855.29	1781.45	1447.92
Location of lead releasing part(s)	Lead solder	4510.41	3579.06	3152.62	2373.15	5198.62	6616.73	4319.43	2646.5	3901.55	2463.47	3599.35	2076.11	2659.74	2146.58	1794.59	1511.72	2667.01	3189.81	4359	3626.39

## Sheet: Volumes (liters)
Variation	Scenario ↓ / Time →	Week 1	Week 2	Week 3	Week 4	Week 5	Week 6	Week 7	Week 8	Week 9	Week 10	Week 11	Week 12	Week 13	Week 14	Week 15	Week 16	Week 17	Week 18	Week 19	Week 20
	Benchmark	1849.57	1044.49	1387.66	1123.28	989.81	1474.93	1662.32	1532.26	1528.58	1432.74	845.38	1040.04	1098.43	737.45	685.91	750.58	1582.53	1506.6	1324.93	1295.96
Geometry	Longer pipes	1849.57	1044.49	1387.66	1123.28	989.81	1474.93	1662.32	1532.26	1528.58	1432.74	845.38	1040.04	1098.43	737.45	685.91	750.58	1582.53	1506.6	1324.93	1295.96
Geometry	Shorter pipes	1849.57	1044.49	1387.66	1123.28	989.81	1474.93	1662.32	1532.26	1528.58	1432.74	845.38	1040.04	1098.43	737.45	685.91	750.58	1582.53	1506.6	1324.93	1295.96
Geometry	Larger pipes	1849.57	1044.49	1387.66	1123.28	989.81	1474.93	1662.32	1532.26	1528.58	1432.74	845.38	1040.04	1098.43	737.45	685.91	750.58	1582.53	1506.6	1324.93	1295.96
Geometry	Smaller pipes	1849.57	1044.49	1387.66	1123.28	989.81	1474.93	1662.32	1532.26	1528.58	1432.74	845.38	1040.04	1098.43	737.45	685.91	750.58	1582.53	1506.6	1324.93	1295.96
Household characteristics	One person	985.2	1356.47	1290.79	1477.02	1080.56	1052.02	794.02	824.24	968.35	1001.68	1158.94	801.78	826.65	274.52	815.22	1275.42	967.84	643.75	884.46	1369.13
Household characteristics	Family with children	1363.79	1004.15	854.43	1448.03	1601.87	1473.15	1733.55	1764.43	1400.94	1113.74	1235.07	1401.26	1044.32	1622.47	756.94	972.38	1681.97	1380.45	941.79	672.75
Household characteristics	Frugal usage	1510.79	2185.38	739.64	1012.93	1026.78	1797.99	1505.37	1224.66	1760.24	972.78	893.65	572.81	1491.52	1090.43	931.43	1084.51	1777.07	1283.27	1395.45	1477.26
Household characteristics	High usage	1219.74	1396.51	1106.1	836.5	882.37	1816.7	1910.58	1190.43	2082.19	1131.32	1202.1	860.14	1339.29	496.25	1546.68	1279.51	831.74	1077.74	1448.73	943.82
Location of lead releasing part(s)	Shutoff valve to kitchen	1849.57	1044.49	1387.66	1123.28	989.81	1474.93	1662.32	1532.26	1528.58	1432.74	845.38	1040.04	1098.43	737.45	685.91	750.58	1582.53	1506.6	1324.93	1295.96
Location of lead releasing part(s)	Shutoff valve to kitchen tap	1849.57	1044.49	1387.66	1123.28	989.81	1474.93	1662.32	1532.26	1528.58	1432.74	845.38	1040.04	1098.43	737.45	685.91	750.58	1582.53	1506.6	1324.93	1295.96
Location of lead releasing part(s)	Kitchen tap only	1849.57	1044.49	1387.66	1123.28	989.81	1474.93	1662.32	1532.26	1528.58	1432.74	845.38	1040.04	1098.43	737.45	685.91	750.58	1582.53	1506.6	1324.93	1295.96
Location of lead releasing part(s)	Piece at water meter	1849.57	1044.49	1387.66	1123.28	989.81	1474.93	1662.32	1532.26	1528.58	1432.74	845.38	1040.04	1098.43	737.45	685.91	750.58	1582.53	1506.6	1324.93	1295.96
Location of lead releasing part(s)	Piece at shutoff valve	1849.57	1044.49	1387.66	1123.28	989.81	1474.93	1662.32	1532.26	1528.58	1432.74	845.38	1040.04	1098.43	737.45	685.91	750.58	1582.53	1506.6	1324.93	1295.96
Location of lead releasing part(s)	Lead solder	1849.57	1044.49	1387.66	1123.28	989.81	1474.93	1662.32	1532.26	1528.58	1432.74	845.38	1040.04	1098.43	737.45	685.91	750.58	1582.53	1506.6	1324.93	1295.96
